# Supplementary material for: Hedonic sensitivity to low-dose ketamine is modulated by gonadal hormones in a sex-dependent manner
Source: Sci Rep. 2016 Feb 18;6:21322. doi: 10.1038/srep21322 (PMC4766854; doi:10.1038/srep21322)
Supplement: Supplementary Table 1 [file srep21322-s1.xlsx]

## Sheet: Table S1. Experiment 1
Supplementary Table S1. Summary of results of statistical analyses for Experiment 1.
		KETAMINE TREATMENT RESPONSE						FLUID & CALORIC INTAKE
		Sucrose Preference (%)			Linear Regression: SAL (%) vs. KET (% Change)			Sucrose (mL/day)			Water (mL/day)			Total Fluid (mL/day)			Caloric (mL/day)			Pearson Correlation: Preference (%) vs. Intake					Body Weight
		F	P-value					F	P-value		F	P-value		F	P-value		F	P-value							F	P-value
Hormone:		F(3,44) = 2.531	0.0693					F(3,44) = 2.440	0.077		F(3,44) = 2.050	0.1207		F(3,44) = 0.1552	0.9258		F(3,44) = 1.325	0.2784							F(3,42) = 8.659	< 0.0001	****
Treatment/Day:		F(8,352) = 5.134	< 0.0001	****				F(8,352) = 46.53	< 0.0001	****	F(8,352) = 41.92	< 0.0001	****	F(8,352) = 188.4	< 0.0001	****	F(8,352) = 5.645	< 0.0001	****
Interaction:		F(24,352) = 1.839	0.0103	*				F(24,352) = 2.285	0.0007	*	F(24,352) = 1.021	0.4375	*	F(24,352) = 1.824	0.0112	*	F(24,352) = 3.260	< 0.0001	*
		Dunnett's Test	P-value		F	P-value		Dunnett's Test	P-value			P-value			P-value			P-value			Pearson r	R2	P-value		Dunnett's Test	P-value
OVX + OIL		KET	> 0.05		F(1,8) = 7.167	0.4218		KET	> 0.05			> 0.05			> 0.05			> 0.05		Total Fluid Intake	-0.3472	0.1206	0.3994		OIL vs E2	0.0005	***
		+1d	> 0.05					+1d	< 0.0001	****		< 0.0001	****		< 0.0001	****		> 0.05							OIL vs P4	0.997
		+2d	> 0.05		Goodness of Fit			+2d	0.0021	**		< 0.0001	****		< 0.0001	****		> 0.05							OIL vs E2P4	0.1663
		+3d	> 0.05		r² = 0.08222			+3d	0.031	*		> 0.05			< 0.0001	****		> 0.05		Caloric Intake	0.5106	0.2607	0.196
		+4d	> 0.05		Sy.x = 10.08			+4d	0.0069	**		< 0.0001	****		< 0.0001	****		0.0136	*
		+5d	> 0.05					+5d	0.0005	***		< 0.0001	****		< 0.0001	****		> 0.05
		+6d	> 0.05					+6d	0.0146	*		< 0.0001	****		< 0.0001	****		> 0.05
		+7d	> 0.05					+7d	< 0.0001	****		> 0.05			< 0.0001	****		> 0.05
					F	P-value															Pearson r	R2	P-value
OVX + E2		KET	> 0.05		F(1,12) = 0.3812	0.5845		KET	0.024	*		> 0.05			< 0.0001	****		0.0451	*	Total Fluid Intake	-0.4864	0.2366	0.2216
		+1d	> 0.05					+1d	<0.0001	****		0.0039	**		< 0.0001	****		> 0.05
		+2d	> 0.05		Goodness of Fit			+2d	<0.0001	****		0.0003	***		< 0.0001	****		0.0003	***
		+3d	> 0.05		r² = 0.03079			+3d	> 0.05			> 0.05			0.0071	**		< 0.0001	****	Caloric Intake	-0.7821	0.6116	0.0128	*
		+4d	> 0.05		Sy.x = 15.07			+4d	0.0002	***		> 0.05			< 0.0001	****		> 0.05
		+5d	> 0.05					+5d	<0.0001	****		0.0036	**		< 0.0001	****		> 0.05
		+6d	> 0.05					+6d	<0.0001	****		< 0.0001	****		< 0.0001	****		> 0.05
		+7d	> 0.05					+7d	0.0037	**		> 0.05			< 0.0001	****		> 0.05
					F	P-value															Pearson r	R2	P-value
OVX + P4		KET	> 0.05		F(1,10) = 0.2294	0.6423		KET	0.0003	***		> 0.05			< 0.0001	****		> 0.05		Total Fluid Intake	-0.2972	0.0883	0.4748
		+1d	> 0.05					+1d	> 0.05			< 0.0001	****		< 0.0001	****		> 0.05
		+2d	> 0.05		Goodness of Fit			+2d	> 0.05			< 0.0001	****		< 0.0001	****		> 0.05
		+3d	> 0.05		r² = 0.02242			+3d	0.0307	*		< 0.0001	****		< 0.0001	****		> 0.05		Caloric Intake	0.1136	0.01291	0.7888
		+4d	> 0.05		Sy.x = 10.97			+4d	> 0.05			0.0008	***		> 0.05			> 0.05
		+5d	> 0.05					+5d	> 0.05			< 0.0001	****		< 0.0001	****		0.0231	*
		+6d	> 0.05					+6d	0.005	**		< 0.0001	****		< 0.0001	****		> 0.05
		+7d	> 0.05					+7d	> 0.05			0.0012	**		< 0.0001	****		> 0.05
					F	P-value															Pearson r	R2	P-value
OVX + E2P4		KET	> 0.05		F(1,1) = 23.73	0.0007	***	KET	0.0022	**		> 0.05			0.0002	***		> 0.05		Total Fluid Intake	-0.7322	0.5361	0.0389	*		-0.7322	-0.3214
		+1d	0.0023	**				+1d	> 0.05			< 0.0001	****		< 0.0001	****		> 0.05								0.5361	0.1033
		+2d	0.0001	***	Goodness of Fit			+2d	> 0.05			< 0.0001	****		< 0.0001	****		> 0.05								0.0389	0.4376
		+3d	0.0027	**	r² = 0.7035			+3d	0.0014	**		0.0071	**		> 0.05			> 0.05		Caloric Intake	-0.3214	0.1033	0.4376
		+4d	> 0.05		Sy.x = 4.235			+4d	> 0.05			0.0005	***		0.0005	***		> 0.05
		+5d	< 0.0001	****				+5d	> 0.05			< 0.0001	****		< 0.0001	****		> 0.05
		+6d	0.0007	***				+6d	0.0334	*		< 0.0001	****		< 0.0001	****		> 0.05
		+7d	0.0086	**				+7d	> 0.05			0.0002	***		0.0002	***		> 0.05
