# Supplementary material for: Hedonic sensitivity to low-dose ketamine is modulated by gonadal hormones in a sex-dependent manner
Source: Sci Rep. 2016 Feb 18;6:21322. doi: 10.1038/srep21322 (PMC4766854; doi:10.1038/srep21322)
Supplement: Supplementary Table 2 [file srep21322-s2.xlsx]

## Sheet: Table S2. Experiment 2
Supplementary Table S2. Summary of results of statistical analyses for Experiment 2.
		KETAMINE TREATMENT RESPONSE						FLUID & CALORIC INTAKE
		Sucrose Preference (%)			Linear Regression: SAL (%) vs. KET (% Change)			Sucrose (mL/day)			Water (mL/day)			Total Fluid (mL/day)			Caloric (mL/day)			Pearson Correlation: Preference (%) vs. Intake					Body Weight
		F	P-value					F	P-value		F	P-value		F	P-value		F	P-value							F	P-value
Hormone:		F(3,34) = 8.836	0.0003	***				F(3,34) = 13.55	< 0.0001	****	F(3,34) = 5.540	0.0033	**	F(3,34) = 4.239	0.012	*	F(3,34) = 15.69	< 0.0001	****						F(3,36) = 28.86	< 0.0001	****
Treatment/Day:		F(8,272) = 3.939	0.0002	***				F(8,272) = 14.18	< 0.0001	****	F(8,272) = 11.82	< 0.0001	****	F(8,272) = 55.54	< 0.0001	****	F(8,272) = 10.25	< 0.0001	****
Interaction:		F(24,272) = 2.195	0.0014	**				F(24,272) = 1.948	0.0061	**	F(24,272) = 2.422	0.0003	****	F(24,272) = 4.221	< 0.0001	****	F(24,272) = 2.651	< 0.0001	****
		Dunnett's Test	P-value		F	P-value		Dunnett's Test	P-value			P-value			P-value			P-value			Pearson r	R2	P-value		Dunnett's Test	P-value
Intact + OIL		KET	> 0.05		F(1,6) = 21.98	0.0017	**	KET	> 0.05			> 0.05			> 0.05			> 0.05		Total Fluid Intake	-0.5946	0.3536	0.12		OIL vs E2	< 0.0001	****
		+1d	> 0.05					+1d	> 0.05			0.0144	*		< 0.0001	****		> 0.05							OIL vs P4	0.1273
		+2d	> 0.05		Goodness of Fit			+2d	> 0.05			> 0.05			> 0.05			0.0223	*						OIL vs E2P4	< 0.0001	****
		+3d	> 0.05		r² = 0.8295			+3d	> 0.05			> 0.05			> 0.05			0.0045	**	Caloric Intake	0.2263	0.0512	0.59
		+4d	> 0.05		Sy.x = 4.421			+4d	> 0.05			> 0.05			> 0.05			> 0.05
		+5d	> 0.05					+5d	> 0.05			> 0.05			> 0.05			> 0.05
		+6d	> 0.05					+6d	> 0.05			> 0.05			> 0.05			0.0285	*
		+7d	> 0.05					+7d	> 0.05			> 0.05			> 0.05			> 0.05
					F	P-value															Pearson r	R2	P-value
Intact + E2		KET	> 0.05		F(1,8) = 15.13	0.0046	**	KET	> 0.05			> 0.05			> 0.05			> 0.05		Total Fluid Intake	-0.6591	0.4344	0.0755
		+1d	> 0.05					+1d	0.0049	**		0.0075	**		< 0.0001	****		> 0.05
		+2d	> 0.05		Goodness of Fit			+2d	> 0.05			> 0.05			> 0.05			> 0.05
		+3d	> 0.05		r² = 0.6541			+3d	> 0.05			> 0.05			> 0.05			0.0006	***	Caloric Intake	-0.1078	0.01162	0.7995
		+4d	> 0.05		Sy.x = 4.208			+4d	> 0.05			> 0.05			> 0.05			> 0.05
		+5d	> 0.05					+5d	> 0.05			> 0.05			> 0.05			> 0.05
		+6d	> 0.05					+6d	> 0.05			> 0.05			0.0011	**		> 0.05
		+7d	> 0.05					+7d	> 0.05			> 0.05			> 0.05			0.0028	**
					F	P-value															Pearson r	R2	P-value
Intact + P4		KET	> 0.05		F(1,8) = 251.7	< 0.0001	****	KET	> 0.05			> 0.05			> 0.05			> 0.05		Total Fluid Intake	-0.6722	0.4518	0.0679
		+1d	< 0.0001	****				+1d	> 0.05			< 0.0001	****		< 0.0001	****		> 0.05
		+2d	0.0368	*	Goodness of Fit			+2d	> 0.05			0.0011	**		< 0.0001	****		0.0261	*
		+3d	0.0003	***	r² = 0.9692			+3d	> 0.05			< 0.0001	****		0.001	**		> 0.05		Caloric Intake	0.2508	0.06289	0.5491
		+4d	0.0147	*	Sy.x = 1.351			+4d	> 0.05			0.0058	**		> 0.05			> 0.05
		+5d	0.0145	*				+5d	> 0.05			0.0043	**		> 0.05			> 0.05
		+6d	0.007	**				+6d	> 0.05			0.0002	****		< 0.0001	****		> 0.05
		+7d	> 0.05					+7d	> 0.05			> 0.05			0.0007	***		> 0.05
					F	P-value															Pearson r	R2	P-value
Intact + E2P4		KET	> 0.05		F(1,8) = 1.272	0.2921		KET	> 0.05			> 0.05			> 0.05			> 0.05		Total Fluid Intake	0.4672	0.2182	0.2432
		+1d	> 0.05					+1d	< 0.0001	****		> 0.05			< 0.0001	****		> 0.05
		+2d	> 0.05		Goodness of Fit			+2d	0.0059	**		> 0.05			< 0.0001	****		> 0.05
		+3d	> 0.05		r² = 0.1372			+3d	> 0.05			> 0.05			> 0.05			0.0042	**	Caloric Intake	0.3202	0.1025	0.4394
		+4d	> 0.05		Sy.x = 22.29			+4d	> 0.05			> 0.05			> 0.05			> 0.05
		+5d	> 0.05					+5d	0.0317	*		> 0.05			0.0002	***		> 0.05
		+6d	> 0.05					+6d	0.0139	*		> 0.05			0.0003	***		> 0.05
		+7d	> 0.05					+7d	> 0.05			> 0.05			> 0.05			> 0.05
