# Supplementary material for: Hedonic sensitivity to low-dose ketamine is modulated by gonadal hormones in a sex-dependent manner
Source: Sci Rep. 2016 Feb 18;6:21322. doi: 10.1038/srep21322 (PMC4766854; doi:10.1038/srep21322)
Supplement: Supplementary Table 3 [file srep21322-s3.xlsx]

## Sheet: Table S3. Experiment 3
Supplementary Table S3. Summary of results of statistical analyses for Experiment 3.
		KETAMINE TREATMENT RESPONSE						FLUID & CALORIC INTAKE
		Sucrose Preference (%)			Linear Regression: SAL (%) vs. KET (% Change)			Sucrose (mL/day)			Water (mL/day)			Total Fluid (mL/day)			Caloric (mL/day)			Pearson Correlation: Preference (%) vs. Intake					Body Weight
		F	P-value					F	P-value		F	P-value		F	P-value		F	P-value							t	P-value
Hormone:		F(1,18) = 6.689	0.0172	*				F(1,18) = 0.245	0.6264		F(1,18) = 10.18	0.0051	**	F(1,18) = 7.619	0.0129	*	F(1,18) = 16.57	0.0007	***						t(18) = 3.869	0.0011	**
Treatment/Day:		F(8,144) = 3.390	0.0014	**				F(8,144) = 6.695	< 0.0001	****	F(8,144) = 6.018	< 0.0001	****	F(8,144) = 12.98	< 0.0001	****	F(8,144) = 2.782	0.0068	**
Interaction:		F(8,144) = 1.289	0.2539					F(8,144) = 0.872	0.542		F(8,144) = 1.647	0.1166		F(8,144) = 4.012	0.0003	***	F(8,144) = 1.159	0.3283
		Dunnett's Test	P-value		F	P-value		Dunnett's Test	P-value			P-value			P-value			P-value			Pearson r	R2	P-value
Intact + P		KET	> 0.05		F(1,8) = 44.05	0.0002	***	KET	< 0.0001	****		> 0.05			< 0.0001	****		> 0.05		Total Fluid Intake	-0.6007	0.3609	0.1153
		+1d	0.0315	*				+1d	> 0.05			> 0.05			> 0.05			> 0.05
		+2d	> 0.05		Goodness of Fit			+2d	> 0.05			> 0.05			> 0.05			> 0.05
		+3d	0.027	*	r² = 0.8463			+3d	0.0009	***		> 0.05			< 0.0001	****		> 0.05		Caloric Intake	-0.6637	0.4405	0.0727
		+4d	> 0.05		Sy.x = 4.534			+4d	> 0.05			> 0.05			> 0.05			> 0.05
		+5d	0.007	**				+5d	0.0263	*		> 0.05			> 0.05			> 0.05
		+6d	0.0467	*				+6d	> 0.05			> 0.05			> 0.05			> 0.05
		+7d	> 0.05					+7d	> 0.05			> 0.05			> 0.05			> 0.05
					F	P-value															Pearson r	R2	P-value
Intact + T		KET	> 0.05		F(1,8) = 3.519	0.1098		KET	> 0.05			> 0.05			< 0.0001	****		> 0.05		Total Fluid Intake	-0.1641	0.02692	0.6979
		+1d	> 0.05					+1d	> 0.05			> 0.05			> 0.05			> 0.05
		+2d	> 0.05		Goodness of Fit			+2d	> 0.05			> 0.05			0.0096	**		> 0.05
		+3d	> 0.05		r² = 0.3697			+3d	> 0.05			0.0157	*		> 0.05			> 0.05		Caloric Intake	0.2793	0.07802	0.5029
		+4d	> 0.05		Sy.x = 13.51			+4d	> 0.05			> 0.05			> 0.05			> 0.05
		+5d	> 0.05					+5d	> 0.05			> 0.05			> 0.05			> 0.05
		+6d	> 0.05					+6d	> 0.05			> 0.05			> 0.05			> 0.05
		+7d	> 0.05					+7d	> 0.05			> 0.05			> 0.05			> 0.05
