# Supplementary material for: Hedonic sensitivity to low-dose ketamine is modulated by gonadal hormones in a sex-dependent manner
Source: Sci Rep. 2016 Feb 18;6:21322. doi: 10.1038/srep21322 (PMC4766854; doi:10.1038/srep21322)
Supplement: Supplementary Table 4 [file srep21322-s4.xlsx]

## Sheet: Table S4. Experiment 4
Supplementary Table S4. Summary of results of statistical analyses for Experiment 4.
		KETAMINE TREATMENT RESPONSE						FLUID & CALORIC INTAKE
		Sucrose Preference (%)			Linear Regression: SAL (%) vs. KET (% Change)			Sucrose (mL/day)			Water (mL/day)			Total Fluid (mL/day)			Caloric (mL/day)			Pearson Correlation: Preference (%) vs. Intake					Body Weight
		F	P-value					F	P-value		F	P-value		F	P-value		F	P-value							t	P-value
Hormone:		6.995 (2,27)	0.0036	**				20.44 (2,27)	< 0.0001	****	4.356 (2,27)	0.0229	*	31.61 (2,27)	< 0.0001	****	15.03 (2,27)	< 0.0001	****						4.419 (2,27)	0.0219	*
Treatment/Day:		3.577 (8,216)	0.0006	***				8.691 (8,216)	< 0.0001	****	5.857 (8,216)	< 0.0001	****	15.82 (8,216)	< 0.0001	****	13.59 (8,216)	< 0.0001	****
Interaction:		1.093 (16,216)	0.3627					1.198 (16,216)	0.2714		1.241 (16,216)	0.2384		1.219 (16,216)	0.2552		1.455 (16,216)	0.1189
		Dunnett's Test	P-value		F	P-value		Dunnett's Test	P-value			P-value			P-value			P-value			Pearson r	R2	P-value		Dunnett's Test	P-value
SHAM		KET	> 0.05		F(1,8) = 1.676	0.2315		KET	0.0154	*		> 0.05			0.005	**		0.0017	**	Total Fluid Intake	-0.2689	0.07233	0.5195		SHAM vs GDX+P	0.0171	*
		+1d	> 0.05					+1d	> 0.05			> 0.05			> 0.05			> 0.05							SHAM vs GDX+T	0.2034
		+2d	> 0.05		Goodness of Fit			+2d	> 0.05			> 0.05			> 0.05			> 0.05							GDX+P vs GDX+T	0.4368
		+3d	> 0.05		r² = 0.1732			+3d	> 0.05			> 0.05			> 0.05			> 0.05		Caloric Intake	-0.3095	0.09576	0.4558
		+4d	> 0.05		Sy.x = 4.756			+4d	> 0.05			> 0.05			0.0127	*		> 0.05
		+5d	> 0.05					+5d	0.018	*		> 0.05			> 0.05			> 0.05
		+6d	> 0.05					+6d	> 0.05			> 0.05			> 0.05			> 0.05
		+7d	> 0.05					+7d	> 0.05			> 0.05			> 0.05			> 0.05
					F	P-value															Pearson r	R2	P-value
GDX + P		KET	> 0.05		F(1,8) = 0.5478	0.4804		KET	> 0.05			> 0.05			0.0146	*		> 0.05		Total Fluid Intake	-0.5961	0.3554	0.1188
		+1d	> 0.05					+1d	> 0.05			> 0.05			> 0.05			> 0.05
		+2d	> 0.05		Goodness of Fit			+2d	> 0.05			> 0.05			> 0.05			> 0.05
		+3d	> 0.05		r² = 0.06408			+3d	> 0.05			> 0.05			> 0.05			> 0.05		Caloric Intake	-0.2865	0.08211	0.4914
		+4d	> 0.05		Sy.x = 3.974			+4d	> 0.05			> 0.05			> 0.05			0.0446	*
		+5d	> 0.05					+5d	> 0.05			> 0.05			> 0.05			0.0163	*
		+6d	> 0.05					+6d	> 0.05			0.0282	*		> 0.05			> 0.05
		+7d	> 0.05					+7d	> 0.05			> 0.05			> 0.05			> 0.05
					F	P-value															Pearson r	R2	P-value
GDX + T		KET	> 0.05		F(1,8) = 0.02556	0.8769		KET	0.0011	**		> 0.05			0.0073	**		> 0.05		Total Fluid Intake	-0.197	0.03881	0.6401
		+1d	> 0.05					+1d	> 0.05			> 0.05			> 0.05			> 0.05
		+2d	> 0.05		Goodness of Fit			+2d	> 0.05			> 0.05			> 0.05			> 0.05
		+3d	> 0.05		r² = 0.003185			+3d	> 0.05			> 0.05			> 0.05			> 0.05		Caloric Intake	-0.08243	0.006794	0.8461
		+4d	> 0.05		Sy.x = 4.052			+4d	> 0.05			> 0.05			> 0.05			> 0.05
		+5d	> 0.05					+5d	> 0.05			> 0.05			> 0.05			> 0.05
		+6d	> 0.05					+6d	> 0.05			> 0.05			0.0431	*		0.0214	*
		+7d	> 0.05					+7d	> 0.05			> 0.05			> 0.05			> 0.05
